# Supplementary material for: Barriers and facilitators to the implementation and scale up of differentiated service delivery models for HIV treatment in Africa: a scoping review
Source: BMC Health Serv Res. 2022 Nov 28;22:1431. doi: 10.1186/s12913-022-08825-2 (PMC9703668; doi:10.1186/s12913-022-08825-2)
Supplement: Supplementary file 2 — Additional file 2. [file 12913_2022_8825_MOESM2_ESM.xlsx]

## Sheet: Data extraction scoping review
S.No.	Author	Year	Types of evidence source	Publication type	Country	Aims	Study design	Study population	Concept	Key findings
1	Francis et al	2017	Conference abstract	Unpublished	Tanzania	To ascertain the acceptability and logistical feasibility of CHW-led ART home-delivery in Dar es Salaam	Mixed method	Patients and healthcare providers	Acceptability and logistical feasibility of CHW-led ART home-delivery	Regarding acceptability, 14% of participants who were offered ART homedelivery opted for standard facility-based care instead. The main reason for opting against ART home-delivery appeared to be confidentiality concerns, as suggested by both questionnaire and qualitative data. Regarding logistical feasibility, CHWs had conducted a total of 533 ART homedelivery visits by September 30th 2016 and th…
2	Mashungu et al	2018	Conference abstract	Unpublished	Zimbabwe	To explore patient and service provider's acceptability of CARGs in Zimbabwe	Descriptive qualitative	ART service providers and stable patients enrolled in CARGs	Acceptability of community differentiated models of care	Facility staff welcomed the formation of CARGs linked to their facilities as a solution to decongest facilities, improve care for unstable patients, increased time for patient data compilation and group viral load testing to improve monitoring (the third 90). New CARG members anticipate benefits that include saving on transport costs and reduction in facility visits thereby allowing increased foc…
3	Tshuma et al	2017	Primary study	Published	South Africa	To assess acceptability, enablers and barriers to rolling out community-based adherence clubs in South Africa	Descriptive qualitative	Nurses, club managers, data capturers, pharmacists and pharmacy assistants who had been involved in facility-based treatment adherence clubs	Acceptability, enablers and barriers to rolling out community-based adherence clubs	Reduction in waiting time at the health facilities, in defaulter rate, improvement in adherence to treatment as well as reduction in stigma were some of the perceived benefits. However, security of medication, storage conditions and transportation of the prepacked medication to the distribution sites were the areas of concern.
4	Rasschaert et al	2014	Primary study	Published	Mozambique	To analyse the evolution of the CAG-model from 2008 to 2012	Mixed method	Patients on ART in groups and in individual care, Nurses, MSF Counsellors, Health authorities and MSF implementers	Adapting a community-based ART delivery model to the patients’ needs	Input wise, the counsellors were considered key to form and monitor the groups. In the process, the main modifications found were the progressive adaptations of the daily CAG functioning and the eligibility criteria according to the patients’ needs. Beside the anticipated outputs, i.e. cost and time saving benefits and improved treatment outcomes, the model offered a mutual adherence support and …
5	Asieba et al	2021	Primary study	Published	Nigeria	To assess the feasibility, acceptability and outcomes of community pharmacy-based ART refill model in Nigeria	Retrospective analysis	ART clients and Community Pharmacists	Feasibility, acceptability and outcomes of community pharmacy-based ART refill model	This community pharmacy ART refill model of differentiated care is feasible and acceptable by clients and providers and demonstrated excellent clinical outcomes of retention and viral suppression. The ability and willingness of some clients to contribute financially to their HIV care was also demonstrated.
6	Flamig et al	2019	Scoping literature review	Published	South Africa	To identify factors that enable or jeopardize the sustainability of the Adherence Club model in the Western Cape of South Africa	Scoping literature review	Articles on ART adherence clubs in South Africa	Factors that enable or jeopardize the sustainability of the Adherence Club model	Enablers of sustainability included the collaborative implementation process with collective learning sessions, the programme’s flexibility, the high acceptability, patient participation and political support (to some extent). Jeopardizing factors revolved around financial constraints as non-governmental organizations are the main supporters of ACs by providing staff and technical support.
7	Mukumbang et al	2019	Primary study	Published	South Africa	To test a theory on how and why the adherence club intervention works and in what health system context(s) in a primary healthcare facility in the Western Cape Province, South Africa	Realist evaluation	Nurses, Counsellors (club facilitators), and Patients ( both current and former club members)	How and why and under what health system conditions the adherence club intervention works	We confirmed that patients on ART in adherence clubs will continue to adhere to their medication and remain in care because their self-efficacy is improved; they are motivated or are being nudged.
8	Laga et al	2017	Dissertation project	Unpublished	sub-Saharan Africa	To describe the challenges with decentralization to community-based primary health care facilities, in Tete, Mozambique	Mixed method	Community ART Groups	Challenges with decentralization to community-based primary health care facilities, in Tete, Mozambique	Decentralization of ART increases the absorptive capacity, but required more investment in organization and infrastructure than forecasted,Structural health system bottlenecks limit the impact of ART decentralization on ART coverage and If health facility-based ART doesn’t suffice, innovative approaches are needed to meet the demand for ART
9	Bemelmans et al	2014	Primary study	Published	Malawi,South Africa,DRC and Mozambique	To describe a number of community-supported models of ART delivery developed by Medecins Sans Fronti_x0018_eres (MSF) together with Ministries of Health (MoH) in public health facilities in sub-Saharan Africa to support ongoing efforts to manage an ever growing cohort of people on ART	Routine programme data analysis	Appointment spacing for clinical and drug refill visits in Malawi, peer educator-led ART refill groups in South Africa, community ART distribution points in DRC and patient-led community ART groups in Mozambique	Description of community-supported models of ART delivery	Separating ART delivery from clinical assessments was found to benefit patients and programmes in a range of settings. The success of community ART models depends on sufficient and reliable support and resources, including a flexible and reliable drug supply, access to quality clinical management, a reliable monitoring system and a supported lay workers cadre.
10	Ndlovu et al	2020	Masters thesis project	Unpublished	South Africa	To explore and compare the experiences of patients in three DCMs (Facility Adherence Clubs [FAC], Community Adherence Club [CAC] and Quick Pharmacy Pick-up [QPUP]) in a community health care facility in a township in Cape Town, South Africa	Descriptive qualitative	PLHIV (18 years plus) who at the time of the study were receiving ART in a differentiated ART delivery model at the Michael Maphongwana clinic since 2015		Patients found DCMs easily accessible and convenient and presented positive experiences in relation to the National Health Services (NHS) patients experience principles. FACs and CAC presented attributes of patient-centeredness as prescribed by the NHI. We found that the QPUP model fell short on attributes of patient-centeredness such as coordination and integration of care, information sharing, …
11	Ssonko et al	2017	Primary study	Published	South Sudan, Central African Republic and Democratic Republic of Congo	To review the implementation of differentiated HIV care and treatment approaches in MSF-supported programmes	Descriptive analysis	Routinely Program data	Feasibility of implementing differentiated HIV care approaches in these settings	Services included provision of general health care, with out-patient care (range between countries 43,343 and 287,163 consultations/year in 2015) and in-patient care (range 1076–16,595 in 2015). By the end of 2015 antiretroviral therapy (ART) initiations reached 12–255 patients/year. A total of 1101 and 1053 patients were on ART in CAR and DRC, respectively. In RoSS 186 patients were on ART when …
12	Christ et al	2020	Manuscript preprint	Unpublished	Zimbabwe	To assess the availability of DART models and the experience of HCPs and clients in the rural district of Bikita, Masvingo Province, Zimbabwe	Mixed-method	ART clients and health care providers	Availability of DART models and the experience of HCPs and clients	Confidentiality and disclosure concerns were highlighted as the major barriers affecting the implementation of DART models, together with travel costs and waiting times. HCPs reported on the challenge of excessive workloads. Fast-track refill was perceived as the most adapted DART model to meet clients’ needs, followed by CARG and family refill.
13	Sharer et al	2019	Primary study	Published	South Africa	To (a) gain in-depth understanding of perceived implementation barriers and enablers for differentiated ART delivery models in South Africa and (b) explore pragmatic concerns from program implementers and nurses related to sustainability and integration into existing ART programs to support treatment scale-up	Formative evaluation	Program implementers, nurses, and other health care providers	Perceived implementation barriers and enablers for differentiated ART delivery models ; and sustainability and integration into existing ART programs	Major enablers of ART delivery included model flexibility, provision of standardized guidance, and an increased focus on person-centered care. Major barriers were related to financial, human, and space resources and the need for time to allow buy-in. Stigma emerged as both a barrier and an enabler.
14	Duffy et al	2019	Primary study	Published	South Africa, Uganda, and Zimbabwe	To describe differentiated treatment distribution models and identify enablers, barriers, and benefits of the models by synthesizing findings from multistakeholder interviews and focus group discussions (FGDs) with participants in South Africa, Uganda, and Zimbabwe	Descriptive qualitative	High-level policy makers/influencers,Program designers, managers, and implementers,Health service providers , and Patients		Enablers included policy, leadership, and guidance; functional information systems; strong care linkages; steady drug supply; patient education; and peer support. Barriers included insufficient drug supply, stigma, discrimination, and poor care linkages. Benefits included perceived improved adherence, peer support, reduced stigma and discrimination, increased time for providers to spend with comp…
15	Hagey et al	2018	Scoping review	Published	sub-Saharan Africa	To describe the range of HIV care for stable patients within the differentiated care framework	Scoping literature review	Manuscripts on differentiated HIV care	Health, acceptability, and cost-effectiveness outcomes of differentiated HIV care	Across all models of differentiated care, similar outcomes were found in retention in care, loss to follow up, and virologic suppression in comparison to the standard of care. Acceptability outcomes were generally improved with the differentiated care models; however, certain community-based ART distribution points and task shifted models that actually increased waiting time, likely due to ineffi…
16	Kuchukhidze et al	2019	A review of the grey literature	Unpublished	sub-Saharan Africa	To conduct a comprehensive search of unpublished reports and other data sources posted online or directly from DSD implementers	Review of grey literature	Grey documents	Coverage,Uptake,Treatment outcomes,Cost,Acceptability and Feasibility	Table 7 in main document
17	Long et al	2020	A RAPID SYSTEMATIC REVIEW	Unpublished	sub-Saharan Africa	To conduct a rapid review of the most recent peer-reviewed reports of the outcomes of DSD model implementation in sub-Saharan Africa	Rapid systematic review	Peer-reviewed reports of the outcomes of DSD model implementation	Coverage of population in need, uptake of ART, clinical outcomes, costs/resource utilization, acceptability to patients or providers, or feasibility of implementation	Table 10 in main document
18	Huber et al	2020	Primary study	Published	Malawi, South Africa, and Zambia	To describe the diversity of DSD models being implemented	Cross-sectional	DSD model implementing organizations	Description of the diversity of DSD models being implemented	The 34 respondents (8 in Malawi, 16 in South Africa, 10 in Zambia) interviewed described a total of 110 organization-models, which included 19 facility-based individual models, 21 out-offacility-based individual models, 14 health care worker-led groups, and 3 client-led groups; jointly, these encompassed 12 specific service delivery strategies, such as multimonth dispensing, adherence clubs, home…
19	Mulenga et al	2019	Conference abstract	Unpublished	Zambia	To describe the model and early results herein	Descriptive analysis	PLHIV on ART	CPD model uptake and retention	The CPD model was acceptable to ART-treated PLHIV, particularly adult females, with increasing enrollments across facilities with time. The CPD model also appears to support care retention for established, stable patients on ART. To improve enrollment and maximize the public health benefits of this model, further community sensitization and integration with facilitybased clinical services are nee…
20	Adjetey et al	2019	Primary study	Published	Ghana	To explore the possible predictors and acceptability of Community-based health service provision among PLHIV accessing ART services at the Cape Coast Teaching Hospital (CCTH) in Ghana	Descriptive qualitative	PLHIV accessing ART services	Possible predictors and acceptability of Community-based health service provision among PLHIV accessing ART services	Participants expressed preference for facility–based service provision with the construct that, it ensures comprehensive health checks before provision of necessary medications. PLHIV in this study wished that the facilitybased visits be more streamlined so “stable clients” could visit twice in a year to reduce the associated time and financial cost. The main barrier to community-based service de…
21	Liu et al	2021	Manuscript(preprint)	Unpublished	South Africa	To describe the expansion of CCMDD to national scale	Mixed methods evaluation	Patients with chronic disease, including HIV	Expansion of CCMDD to national scale	As of October 2019, 3,436 health facilities were registered with CCMDD across 46 health districts (88% national coverage), and 2,037 external pick-up points had been established.A total of 2,069,039 patients were active on CCMDD, a significant increase since 2018 (p<0.001), including 76% collecting ART [64% ART only, 12% ART plus NCD/comorbidities] and 479,120 [24%] collecting for chronic disease…
22	Wilkinson et al	2016	Primary study	Published	South Africa	To describe the implementation of the Adherence Club (AC) model across the Cape Metro health district in Cape Town, South Africa, between January 2011 and March 2015	Data aggregate of monthly monitoring report	Facilities offering ACs and patients receiving ART care in the AC model	Feasibility of Adherence Club (AC) model scale-up	Between January 2011 and March 2015, the AC programme expanded to reach 32 425 patients in 1308 ACs at 55 facilities. The proportion of the total ART cohort retained in an AC increased from 7.3% at the end of 2011 to 25.2% by March 2015. The number of facilities offering ACs also increased and by the end of the study period, 92.3% of patients were receiving ART at a facility that offered ACs. Dur…
23	Dudhia and Kagee	2015	Primary study	Published	South Africa	To document the experiences of patients attending adherence clubs and health care workers at clinics where clubs were operating in South Africa	Descriptive qualitative	ART adherence club members and health care workers	Experiences of participating in an antiretroviral treatment adherence club	There were clear benefits to the introduction of adherence clubs, most importantly the reduced amount of time ART users needed to spend at the clinic. Yet, various problems also emerged, the most important one being the logistical problems associated with the timely and correct delivery of drugs. These benefits and disadvantages are discussed in the context of providing ART services to large numb…
24	Kizito & Sabiti	2021	Primary study	Published	Uganda	To describe the factors associated with the uptake of CCLAD model at Mulago Adult HIV clinic in Mulago National Referral Hospital between May 2019 and June 2019	Mixed-method	Adult HIV patients who are stable on ART and receiving ART from Mulago adult HIV clinic and service providers	Factors associated with uptake of community client-led ART delivery model	Uptake of CCLAD model was 10%, which is lower than the national uptake (17%). Uptake was associated with health-care worker and individual-related factors like having no concerns about getting their ARVs from the community (COR = 5.5, AOR = 6.1, p = 0.002) and having the component of CCLAD model in the education talks (COR = 2.1, AOR = 2.1, p = 0.000), among other associated factors. Qualitative …
25	Venables et al	2017	Conference abstract	Unpublished	South Africa	To explore perceptions of clubs amongst members and non-members in two sites in Cape Town, South Africa	Descriptive qualitative	PLHIV( current club members , eligible patients who had never joined a club and club members who had been returned to routine care)	Perceptions of clubs amongst members and non-members	Adherence clubs saved patients time and money through fewer clinic visits and longer periods between refills, and created peer-support networks. -Patients viewed club membership as an achievement and a privilege. Members believed in the need to follow certain ‘rules’ to continue being a member. -Specifically valued club processes included allowing ART refills to be collected up to 5 days late or …
26	Roy et al	2018	Conference abstract	Unpublished	Zambia	To evaluate the implementation and effectiveness of urban adherence clubs in Zambia using a randomized study design	Randomized controlled trial	HIV-positive adolescents and adults (> 14 years of age) and Health care worker	Implementation and effectiveness of urban adherence clubs in Zambia	Health care worker perspectives • Concerns about requirement of pharmacy technologists to work off-hours and spend additional time pre-packaging medication • UAGs considered acceptable (clinic decongestion) and feasible, but contingent upon investments in human resources, infrastructure Patient perspectives • Timing of drug collection particularly suited patients who worked • Group size and mixed…
27	Pasipamire et al	2016	Conference abstract	Unpublished	Swaziland	To assess the feasibility of implementing community ART models in Swaziland	Cohort	Stable patient on ART	Feasibility of implementing community ART models	Main reasons for returning to mainstream care: Violation of eligibility criteria at enrollment, Viral load Results,Communication issues within the group (CAGs) , and Active TB (n=1) Multiple Comm-ART care models successfully deployed *Good early outcomes *Community ART is feasible in a public health setting.
28	Grimsrud et al	2015	Primary study	Published	South Africa	To describe the implementation of community-based adherence clubs (CACs) at a large, public-sector facility in periurban Cape Town, South Africa	Descriptive analysis	Community-based adherence clubs	Implementation of community-based adherence clubs	From June 2012 to December 2013, 74 CACs were established, each with 25 30 patients, providing ART to 2133 patients. CAC patients were predominantly female (71%) and lived within 3 km of the facility (70%). During the analysis period, 9 patients in a CAC died (B0.1%), 53 were up-referred for clinical complications (0.3%) and 573 CAC patients sent a buddy to at least one CAC visit (27%). After 12 …
29	Wilkinson et al	2015	Conference abstract	Unpublished	South Africa	To describe scale up of adherence clubs between Jan 2011-March 2015 in the Cape Metro, South Africa	Descriptive analysis	stable ART patients	Implementation scale up of the Adherence Club model of care	Over 4 years expanded to support 25% of patients in clubs • Effectively demedicalized HIV care & ART supply for stable patients • Scaled up implementation feasible • Accepted by HCWs/patients • Model variations found show flexibility of model to suit various contexts • Growth threatened when depending on leveraging existing resources Adaptable alternative models of care for ART delivery - such as…
30	Zakumumpa et al	2021	Manuscript(preprint)	Unpublished	Uganda	To assess the extent of uptake of DARTS models and to describe barriers to uptake of either facility-based or community-based models in a national sample of health facilities in Uganda	Mixed-method	Health facilities, and ART clinic managers	Uptake of novel differentiated ART delivery models	Most facilities 63 (57%) commenced implementation of DARTS in 2018. The most implemented facility- based model was Fast Track Drug Re ll (FTDR) implemented in 100 (86%) of health facilities. Community Client-Led ART Delivery (CCLAD) was the most popular community model implemented in more than a half of facilities (63/116 or 54%). Community Drug Distribution Points (CDDP) model had the lowest upt…
31	Zakumumpa et al	2017	Primary study	Published	Uganda	To dentify modifications to ART service delivery models by health facilities in Uganda to sustain ART interventions over a 10-year period (2004–2014)	Mixed method	Health facilities, and ART clinic managers	Modifications to ART service delivery models by health facilities	The majority of health facilities 185 (95%) reported making modifications to ART interventions between 2004 and 2014. Of the 195 health facilities, 157 (81%) rated the modifications made to ART as “major.” Modifications to ART were reported under all the four themes. The quantitative and qualitative findings are integrated and presented under four themes. Format: Reducing the frequency of clinic …
32	Prust	2017	Process evaluation report	Unpublished	Malawi	To explore the process and guidelines for implementation, extent of implementation in participating facilities,provider and patient perspectives on the models, and costs of the differentiated service delivery models in Malawi	Process evaluation	Health facilities, health care workers and patients	Implementation of models of differentiated care for HIV service delivery	Feedback from patients and providers was generally positive with respect to MMS, FTRs and CAGs. Specifically, participants believed that the models reduced the burden on both health workers and patients and improved patient adherence and retention. In the health worker survey, 56% of health workers believed that MMS improved patient adherence and 22% thought that MMS had no impact. At the same ti…
33	Prust et al	2017	Conference abstract	Unpublished	Malawi	To assess the extent to which patients are accurately differentiated as eligible or ineligible for MMS and explored potential causes of inaccurate patient differentiation in Malawi	Mixed -method	Health facilities, Health workers and Clinic management	Multi-month refills of antiretroviral drugs for stable patients in Malawi: assessing accuracy in the application of eligibility criteria at the health facility level	A majority of patients (86.4%, 95% confidence interval [CI] 84.0-88.6) were eligible and 68.7% of patients (95% CI 62.5-74.6) were receiving MMS. Among patients eligible for MMS, 72.9% (95% CI 66.3-78.6) received MMS. However, 42.3% (95% CI 33.1-52.0) of ineligible patients (amounting to 5.7% of all patients) also received MMS. Results were similar based on sensitivity analyses using different el…
34	Attah et al	2018	Conference abstract	Unpublished	Nigeria	To assess impact of Nigeria ARV multimonth scripting on public health service delivery, infrastructure and supply chain management systems across “high volume” ART clinics	Descriptive analysis	Clinic attendance records and ART refill providers	Impact of Nigeria ARV multimonth scripting on public health service delivery, infrastructure and supply chain management systems across “high volume” ART clinics	Lessons learned: Data from our analysis, and feedback from ART refill providers at the nine clinics, indicated reduced congestion with MMS implementation, as the number of patients per daily clinic visit dropped by 25 percent between January and October 2017. The drop was not related to attrition, as the total number of patients on treatment per period was consistent, averaging 42,000 and indicat…
35	Keene et al	2020	Primary study	Published	South Africa	To explore patient, healthcare worker and key informant experiences and perceptions of extending ART refills to 6 months in adherence clubs in Khayelitsha, South Africa	Descriptive qualitative	Patients, HCWs and Key informants	Patient, healthcare worker and key informant experiences and perceptions of extending ART refills to 6 months in adherence clubs in Khayelitsha, South Africa.	Patients found that 6- month refills increased convenience and reduced unintended disclosure. Contrary to key informant concerns about patients’ responsibility to manage larger quantities of ART, patients receiving 6- month refills were highly motivated and did not face challenges transporting, storing or adhering to treatment. All participant groups suggested that strict eligibility criteria wer…
36	Prust et al	2018	Primary study	Published	Malawi	To understand the challenges and successes of implementing these models of care and of the process of patient differentiation in Malawi	Descriptive qualitative	Patient and health worker	Patient and health worker experiences of differentiated models of care for stable HIV patients	Participants reported that the models of differentiated care have yielded key benefits, including: reduced patients’ travel and visit time, decongestion of facilities, and enhanced social support. Participants suggested that these benefits could lead to improved HIV treatment outcomes for patients. At the same time, some challenges were reported, such as inconsistent stocks of drugs, which can in…
37	Venables et al	2019	Primary study	Published	South Africa	To explore patient experiences of clubs in two sites in Cape Town, South Africa	Descriptive qualitative	Patients	Patient experiences of ART adherence clubs	The main themes were 1) understanding and knowledge of clubs; 2) understanding of and barriers to enrolment; 3) perceived benefits and 4) perceived disadvantages of the clubs. Participants viewed membership as an achievement and considered returning to clinician-led care a ‘failure’. Moving between clubs and the clinic created frustration and broke down trust in the health-care system. Adherence …
38	De Jager et al	2018	Primary study	Published	South Africa	To investigate treatment adherence and patient satisfaction of stable human immunodeficiency virus (HIV) patients on ART in ART adherence clubs and clinics in South Africa	Cross-sectional	Stable HIV patients on ART in ART adherence clubs and clinics	Patient satisfaction and treatment adherence of stable human immunodeficiency virus-positive patients in antiretroviral adherence clubs and clinics	Results: The study included 320 participants (98 club and 222 clinic) from 13 primary health care clinics. The analyses showed that higher levels of satisfaction could be predicted with club participants compared to clinic participants (p = 0.05). There was no significant difference between clinic and club participants with regards to treatment adherence. However, being adherent was more likely i…
39	Mukumbang et al	2018	Primary study	Published	South Africa	To determine how, why, for whom, and under what health system context the adherence club intervention works (or not) in real-life implementation in South Africa	Realist evaluation	Doctors,Adherence club nurse, Adherence club counselors/club facilitator,Patients in clubs and Former club patients	How, why, for whom, and under what health system context the adherence club intervention works (or not) in real-life implementation	The role of context in defining the outcome of health care interventions has been highlighted by implementation scientists and realist evaluators. The findings of this study revealed the prevailing implementation context of the adherence club intervention as presented by an “integrated” model of managing patients with HIV and people with chronic noncommunicable diseases. These findings highlight …
40	Mudavanhu et al	2020	Primary study	Published	South Africa	To explore patient acceptability and attitudes towards community and clinic-based adherence clubs in South Africa	Mixed method	Patients on ART	Patient acceptability and attitudes towards community and clinic-based adherence clubs	Participants in both arms favorably rated adherence clubs. Almost all (95%) in clinic-based clubs would recommend them to a friend, while fewer (88% in community-based club participants would do so (p = 0.004). Participants found clubs promoted social support, and were convenient and time-saving, though concerns around stigma and access to other health care were noted within community-based clubs…
41	Phiri et al	2021	Primary study	Published	Zambia	To understand providers’ perceptions of the benefits and challenges of six-month versus three-month ART dispensing in Zambia	Descriptive qualitative	Multimonth dispensing providers	Provider experiences with three- and six-month antiretroviral therapy dispensing for stable clients in Zambia	Providers perceived significant benefits of multi-month dispensing, with advantages of sixmonth over three-month dispensing related to a reduced burden on clients, and for reductions in their own workload and clinic congestion. Among nearly all providers, the six-month dispensing strategy was perceived as ideal. Further research is needed to quantify clinical outcomes of six-month dispensing and …
42	Rasschaert et al	2014	Primary study	Published	Mozambique	To evaluate the relevance, dynamic and impact of the CAG model on patients, their communities and the healthcare system in Tete, Mozambique	Descriptive qualitative	Patients on ART,MoH nurses,MSF lay counsellors and Health authorities	Relevance, dynamic and impact of the CAG model on patients, their communities and the healthcare system	The model provides cost and time savings, certainty of ART access and mutual peer support resulting in better adherence to treatment. Through the active role of patients, HIV information could be conveyed to the broader community, leading to an increased uptake of services and positive transformation of the identity of people living with HIV. Potential pitfalls included limited access to CAG for …
43	Hubbard et al	2020	Primary study	Published	Malawi	To explore client and provider experiences with MMD in Malawi as part of a cluster randomized trial evaluating 3- versus 6-month ART dispensing	Descriptive qualitative	Providers and clients	Provider and Client Experiences With 3- and 6-Month Dispensing Intervals of Antiretroviral Therapy	Both clients and providers reported that the larger medication supply had benefits. Clients reported decreased costs due to less frequent travel to the clinic and increased time for income-generating activities. Clients in the 6-month dispensing arm reported a greater sense of personal freedom and normalcy. Providers felt that the 6-month dispensing interval reduced their workload. They also expr…
44	Bock et al	2019	Primary study	Published	South Africa	To report on clinical outcomes among ART clients attending adherence clubs and client experiences and healthcare worker perceptions of factors key to successful adherence club implementation in the Cape Winelands District, South Africa	Crossectional and retrospective cohort	Clients and healthcare workers	Retention in care and factors critical for effectively implementing antiretroviral adherence clubs	Cohort analysis reported on 465 participants, median baseline CD4 count 374 (IQR: 234 to 532) cells/ll and median follow-up time 20.7 (IQR 14.1 to 27.7) months. Overall, 202 (43.4%) participants were referred to an adherence club. LTFU was lower in those attending an adherence club (aHR =0.25, 95% CI: 0.11 to 0.56). This finding was confirmed on analysis restricted to those eligible for adherence…
45	Roy et al	2019	Review	Published	sub-Saharan Africa	To review the available published evidence on the implementation of DSD and suggest further health systems innovations needed to maximize the public health impact of DSD and future implementation science research directions in this expanding field	Review of literature	Published evidence	DSD implementation and scale up	Relative implementability ofDSD models may differ based on patient preference, logistical complexity of model adoption and maintenance, human resource and pharmacy supply chain needs, and comparative cost-effectiveness. Challenges during scale-up highlight the need for accurate differentiation of patients, sustainable inclusion of a new cadre of health care worker (the community health care worke…
46	Bochner et al	2019	Primary study	Published	Zimbabwe	To assess the perceived effects of this new national service delivery model in Zimbabwe	Descriptive qualitative	Healthcare workers and ART clients	Perceived effects of the CARG model for both HCWs and ART clients	In focus groups, healthcare workers described that CARGs made ART distribution faster and facilitated client tracking in the community. They explained that their reduced workload allowed them to provide better care to those clients who did visit the clinic, and they felt that the CARG model should be sustained in the future. CARG members reported that by decreasing the frequency of clinic visits,…
47	MacGregor et al	2018	Primary study	Published	South Africa	To explore the challenges associated with taking to scale a pilot that began as a relatively simple innovation by a non-governmental organisation	Mixed -method	Health facilities, patient receiving ART in an adherence club and staff working at ART adherence clubs	Scaling up ART adherence clubs in the public sector health system:a study of the institutionalisation of a pilot innovation	Our analysis reveals how a programme initially representing a simple, unitary system in terms of management and clinical governance had evolved into a complex, differentiated care system. An innovation that was assessed as an excellent idea and received political backing, worked well whilst supported on a small scale. However, as scaling up progressed, challenges have emerged at the same time as …
48	Decroo et al	2013	Primary study	Published	Mozambique	To describe the stepwise implementation and roll out of Community ART Groups (CAG) in Mozambique	Descriptive study	Community ART Groups	Scaling Up Community ART Groups	To overcome patient reported barriers to monthly drug refills for ART the Tete Provincial Directorate of Health and Médecins Sans Frontières developed a communitybased ART model or patient-centered model, through peer support groups named CAG. The first CAG commenced in 2008, in rural health facility catchment areas, where members of CAG shared transport costs to overcome distances to the ART cli…
49	Rasschaert et al	2014	Primary study	Published	Mozambique	To identify factors influencing the sustainability of the CAG model in Mozambique	Descriptive qualitative	Patients on ART,MoH nurses,MSF lay counsellors,Health authorities and MSF CAG implementer	Sustainability of a community-based anti-retroviral care delivery model	We report the findings according to the framework’s five components. (1) The CAG model was designed to overcome patients’ barriers to ART and was built on a concept of self-management and patient empowerment to reach effective results. (2) Despite the progressive Ministry of Health (MoH) involvement, the daily management of the model is still strongly dependent on external resources, especially t…
50	Dorward et al	2020	Primary study	Published	South Africa	To explore how CCMDD influences engagement in HIV care	Descriptive qualitative	Clients receiving ART and healthcare workers	How CCMDD influences engagement in HIV care	Between March 2018 to August 2018 we undertook 25 interviews and four focus groups with a total of 55 clients, and interviewed eight healthcare workers. The material challenges of standard clinic- based ART provision included long waiting times, poor confidentiality and restricted opening hours, which discouraged clients from engagement. In contrast, CCMDD allowed quicker and more convenient ART …
51	Zakumumpa et al	2020	Primary study	Published	Uganda	To explore patients’ and HIV service managers’ perspectives on barriers to implementation of Differentiated ART service delivery	Descriptive qualitative	National-level HIV program managers, District Health Team leaders, representatives of PEPFAR implementing organizations, and ART clinic in-charges	Barriers to implementation of Differentiated ART service delivery	Our data shows that multiple barriers have been encountered in DSD implementation. Individual-level: Individualized stigma and a fear of detachment from health facilities by stable patients enrolled in communitybased models were reported as bottlenecks. Socio-economic status was reported to have an influence on patient selection of DSD models. Health-system: Insufficient training of health worker…
52	Hubbard et al	Not specified	Conference abstract	Unpublished	Malawi	To explore client and provider experiences with implementation of MMD in Malawi as part of the INTERVAL study	Descriptive qualitative	ART client and provider	Understanding implementation of multi-month ART dispensing	Longer dispensing intervals (6 months of medication supply) was very acceptable to clients, primarily due to fewer clinic visits -- which decreased costs, increased sense of normalcy, and afforded more time for incomegenerating activities. • Providers also felt that longer dispensing intervals was highly acceptable due to reduced workload – but providers were concerned about feasibility at the cl…
53	Mukumbang et al	2018	Primary study	Published	South Africa	To develop a refined programme theory explicating how, why, for whom and under what health system contexts the adherence club intervention works (or not)	Realist evaluation	Programme designers’ and managers,available studies on group-based ART adherence support models in sub-Saharan Africa, and social, cognitive and behavioural theories that have been applied to explain adherence to ART	How, why, for whom and under what health system conditions the antiretroviral treatment adherence club intervention in South Africa works	We found that an intervention that groups clinically stable patients on ART in a convenient space to receive a quick and uninterrupted supply of medication, health talks, counselling, and immediate access to a clinician when required works because patients’ self-efficacy improves and they become motivated and nudged to remain in care and adhere to medication. The successful implementation and rol…
54	Roy et al	2017	Conference abstract	Unpublished	Zambia	1. To describe uptake of the community adherence group model (CAG) in Zambia using an implementation cascade for individuals offered CAGs 2. To identify adaptations to the CAG model during early implementation in Zambia	Program evaluation	Stable patient on ART involved in CAG model	Uptake and adapta?on of community adherence groups	Among 603 individuals offered a CAG, 543 (90%) accepted, 495 (82%) were placed into a CAG, 476 (79%) were retained during assembly, and 470 (79%) attended their first CAG group meeting • CAG acceptance varied by site (range: 80-97%, median: 92%) • The primary documented reasons for not accepting a CAG included fear of HIV status disclosure in the community and concern over needing to find members…
55	Pellecchia et al	2017	Primary study	Published	Malawi	To assess the benefits and challenges of CAGs from patients’ and healthcare workers’ (HCWs) perspectives	Descriptive qualitative	CAG members, ART patients eligible for CAGs who remained in conventional care, former CAG members who returned to conventional care and HCWs responsible for providing HIV care	Benefits and limitations of community ART groups (CAGs)	Patients and HCWs spoke favourably about the practical benefits of CAGs. Patient benefits included a reduced frequency of clinic visits, resulting in reduced transportation costs and time savings. HCW benefits included a reduced workload. Additionally peer support was perceived as an added value of the groups allowing not only sharing of the logistical constraints of drugs refills, but also enhan…
56	Mukumbang et al	2019	Document review	Published	South Africa	To review the effectiveness of the rollout of the antiretroviral AC intervention in South Africa to date through an implementation research framework	Document review	Documents of the AC programme	National scaling-up of the antiretroviral treatment adherence clubs	We identified 32 eligible documents that were included for analysis. Our analysis showed that ACs were highly acceptable by patients and health stakeholders given the observed benefits, including decongestion of clinics, increased social support for patients and the low cost of implementation. Evidence suggests that the AC model proved to be effective in improving adherence to ART and retention i…
57	Davey et al	2018	Conference abstract	Unpublished	South Africa	To evaluate demographic and clinical characteristics and treatment outcomes in patients on differentiated care vs. standard care	Crossectional	ART patients on DSD	Uptake of HIV differentiated care models for patients on antiretroviral therapy	Of 433,249 patients on ART, 221,596 were eligible for differentiated care (51%) in 307 facilities. To date, 173,267 eligible patients were registered for differentiated care (78% of eligible patients) including: 34% CCMDD external pick up points (e.g. pharmacies), 27% clinic or community-based adherence clubs, 19% using internal CCMDD pick-up-points and 20% using clinic fast-lanes for ART deliver…
